# Supplementary material for: Advancing utilization of diverse global carrot (Daucus carota L.) germplasm with flowering habit trait ontology
Source: Front Plant Sci. 2024 Apr 19;15:1342513. doi: 10.3389/fpls.2024.1342513 (PMC11110672; doi:10.3389/fpls.2024.1342513)
Supplement: Supplementary Table 1 — P-values of single-year ANOVA (2016-2018) for flowering (%) (60 DAS) results indicate that genotype is a highly significant factor in all three years studied. Statistically significant p-values in bold. [file Table_1.xlsx]

## Sheet: Suppl Table 1
Source of Variation		Bolting 60 DAS
		2016			2017			2018
		df	F	p	df	F	p	df	F	p
Accession		678	9.575	2.38e-151	694	7.295	5.59e-131	680	13.519	1.58e-193
Block		1	0.601	0.439	1	4.788	0.029	1	0.482	0.488
Residuals		631			689			640
H2		0.9			0.87			0.93
Statistically significant p-values in bold

## Sheet: Supple Table 2
Source of Variation		Bolting 100 DAS
		2016			2017			2018
		df	F	p	df	F	p	df	F	p
Accession		678	5.635	1.01e-95	694	5.142	2.7e-93	680	6.239	5.65e-107
Block		1	7.315	0.007	1	24.493	9.38e-07	1	0.64	0.424
Residuals		631			689			640
H2		0.83			0.81			0.84
Statistically significant p-values in bold

## Sheet: Suppl Table 3
Source of Variation			Bolting % 60 DAS				Bolting % 100 DAS
			df	F	p		df	F
Accession			657	17.493	< 2e-16		657	5.688
Year			2	5.753	0.00323		2	8.572
Accession x Year			1310	4.821	< 2e-16		1310	1.428
Block within Year			3	0.78	0.5052		3	9.627
Residuals			1889				1889
H2			0.64				0.88
Statistically significant p-values in bold

## Sheet: Suppl Table 4
Source of Variation			Bolting % 60 DAS				Bolting % 100 DAS
			df	F	p		df	F	p
Accession			657	12.637	< 2e-16		657	5.34	< 2e-16
Year			1	6.165	0.0132		1	6.776	0.00935
Accession x Year			643	4.659	< 2e-16		643	1.119	0.05008
Block within Year			2	0.785	0.456		2	4.239	0.01464
Residuals			1234				1234
H2			0.57				0.89
Statistically significant p-values in bold
